# Supplementary material for: A combined computational and experimental strategy identifies mutations conferring resistance to drugs targeting the BCR-ABL fusion protein
Source: Commun Biol. 2020 Jan 9;3:18. doi: 10.1038/s42003-019-0743-5 (PMC6952392; doi:10.1038/s42003-019-0743-5)
Supplement: Supplementary file 3 — Supplementary Data 1 [file 42003_2019_743_MOESM3_ESM.xlsx]

## Sheet: gen_incidence
ΔE (kcal/mol)	ATP_Gen1	ATP_Gen2	ATP_Gen3	ATP_Gen4	%
-8.1	0	0.9	0	0.3
-8	4.1	0	0	0.3
-7.9	0	0	0.5	0.5
-7.8	3.9	1.4	2	1
-7.7	43.3	51.3	51.1	41
-7.6	43.3	29.8	27.6	28.88
-7.5	5.4	15.1	15	21
-7.4	0	0.9	0.5	0.32
-7.3	0	0.6	0.5	0.3
-7.2	0	0	0.5	0.8
-7.1	0	0	1.3	4
ΔE (kcal/mol)	Inhibitor_Gen1	Inhibitor_Gen2	Inhibitor_Gen3	Inhibitor_Gen4	%
-12.1	0	0.8	0.5	0.4
-12	11	7.5	0.7	0.4
-11.9	60	21.2	4.9	0.4
-11.8	19	19.8	11	2.8
-11.7	0	15.1	13.7	7.1
-11.6	6	20.2	24.4	5
-11.5	0	5.4	9.1	4.7
-11.4	4	4.1	10	5.1
-11.3	0	2.1	5.2	3
-11.2	0	0	2	4.8
-11.1	0	1.1	6	24
-11	0	1.1	5.1	12.1
-10.9	0	0	0.8	5.1
-10.8	0	0	0.7	5.2
-10.7	0	0	1	7.9
-10.6	0	0	0.7	3.7

## Sheet: incidence_clinic&prediction
imatinib	Y253H	T315I	E255V	G250E	Q252H	other	%							Imatinib	Y253H	T315I	E255V	G250E	Q252H	other
In clinical	37	36	9	1	1	12								In prediction	11	23	23	4	5	30
In prediction	11	23	23	4	5	30									15	18	12	0	2	53
															4	30	23	1	0	42
															5.56776	6.02771	6.35085	2.08167	2.51661	11.5036
nilotinib	T315I	Y253H	F359C	E255V	G250E	other	%
In clinical	51.462	37.4269	3.50877	2.92398	2.92398	1.75439
In prediction	24.0602	5.26316	0	3.00752	0.75188	66.9173
dastinib	T315I	F317I	F317L	L248V	V299L	other	%							Nilotinib	F382Y	T315I	Y253H	E255V	G250E	other
In clinical	81.0345	6.89655	5.74713	1.72414	1.72414	2.87356								In prediction	36.58	24.0602	5.26316	3.00752	0.75188	30.3373
In prediction	75	0	0	1.04167	0	23.9583									25.86	20.61	1.35	1.33	0	50.85
															30.37	30.24	2.99	0	0.12	36.28
														Dasatinib	T315I	F317I	F317L	L248V	V299L	other
														In prediction	75	0	0	1.04167	0	23.9583
															80.63					19.37

## Sheet: KD_normalization
Normalization（WT=1）
imatinib
WT	Y253C	V299M	I314V	F382Y	Y253H	E255V	T315I
1	11	10	11	29	12	22	128
nilotinib
WT	F382Y	Y253H	E255V	T315I
1	24.2857	785.714	1207.14	91428.6
dasatinib
WT	M318I	Y320D	T315I
1	20	30	1280
bosutinib
WT	L248M	T315I
1	3.09259	1611.11
ponatinib
WT	L248M	Y253C	V299L	I315M
1	81.8182	1.72727	59.0909	609.091

## Sheet: IC50_normalization
Normalization（WT=1）
imatinib
WT	Y253C	V299M	I314V	F382Y	Y253H	E255V	T315I
1	1.33333	0.666667	0.666667	1.16667	400	141.667	833.333
nilotnib
WT	F382Y	Y253H	E255V	T315I
1	4.45946	455.243	61.0541	7378.38
dasatinib
WT	M318I	Y320D	T315I
1	6.66667	4.88889	30.8889
bosutinib
WT	L248M	T315I
1	6.60714	41.0714
ponatinib
WT	L248M	Y253C	V299L	I315M
1	3.33333	3.33333	13.3333	6708.33

## Sheet: KM&Kcat
	kcat(s-1)	KM(mM)
WT	10.8	0.0218
L248R	7.08	0.288
Y253H	17.9	0.0147
E255V	24.8	0.029
T315I	46.9	0.0186
T315V	86.9	0.0658
L248M	205	0.0353
Y253C	54.4	0.0277
V299L	95.5	0.0545
V299M	35.7	0.0111
I314V	4.78	0.0128
M318I	35.4	0.00298
Y320D	119	0.0761
F382Y	56	0.00675

## Sheet: bosutinib&ponatinib
bosutinib	L248V			T315I			L248M			V299L			other
Incidence(%)	9.98	10.29	20	10.02	10.29	17.5	4.28	13.24	5	2.85	2.85	3.75	72.87	63.33	53.75
ponatinib	I315M			M290K			V299M			L248M			F382Y			other
Incidence(%)	29.6296	20.9302	21.875	6.17284	6.97674	15.625	14.8148	10.4651	0	2.46914	6.97674	3.125	0	2.32558	3.125	46.9136	52.3256	56.25

## Sheet: Gefitinib
	C797S			G796X			K745R			G719R			other
Gefitinib	15.6	21.3	13.1	14.9	18.3	23.1	5.3	3.1	0	0	3.4	2.8	64.2	53.9	61

## Sheet: Tm
WT	L248M	Y253C	Y253H	E255V	Y257S	M290K	V299L	V299M	I314V	T315I	I315M	M318I	Y320D	F382Y
44.3983	46.0471	45.2305	43.2435	45.6332	43.837	45.3049	46.3417	43.5494	44.5632	45.6028	47.8654	43.0654	43.1714	45.5465
44.3701	46.0211	45.2039	43.2356	45.6012	44.1717	46.2375	46.3286	43.5495	44.535	45.6842	47.8347	43.0347	43.1081	45.6164
44.4343	46.0536	45.2525	43.2631	45.672	44.0256	46.0937	46.3782	43.6116	44.5863	45.5969	47.8126	43.0127	43.2039	45.5545

## Sheet: ponatinib_pre-prediction
ponatinib_for_WTseq	Generation_1	Generation_2	Generation_3
M290R	0	4.8387	15.8537
Y253C	2.5	3.2258	14.6341
M290K	0	8.0645	7.3171
V299L	7.5	4.8387	4.878
L248Q	0	1.6129	4.878
L248M	2.5	22.5806	3.6585
F382Y	2.5	6.4516	3.6585
V289G	0	3.2258	3.6585
H361R	2.5	8.0645	2.439
Q252K	0	1.6129	2.439
E258K	0	0	2.439
H361D	0	3.2258	1.2195
R362G	2.5	1.6129	1.2195
M244L	0	1.6129	1.2195
N358T	0	1.6129	1.2195
L327M	0	1.6129	1.2195
L370R	0	1.6129	1.2195
E286D	10	0	1.2195
T315A	2.5	0	1.2195
I314V	0	0	1.2195

## Sheet: all_data
Drugs	Types	Proteins	KD (nM)	IC50 (nM)	kcat (s-1)	KM(ATP) (μM)
imatinib	WT		316±295	584±773	10.8±0.19	21.8±0.77
	p-c1	Y253H	11671±1745	240000±36086	19.5±0.69	19.2±1.10
		E255V	21790±4691	84862±7158	24.8±1.00	29.0±1.70
		T315I	>128000	>468000	46.9±0.85	28.6±0.74
	p-nc2	Y253C	11417±13866	774±39	54.4±0.71	27.7±0.82
		V299M	10530±826	349±55	35.7±0.50	11.1±0.39
		I314V	11125±4403	440±108	4.78±0.07	12.8±0.57
		F382Y	28700±8845	685±127	56.0±0.55	6.75±0.19
nilotinib	WT		1.35±5.85	37±23	10.8±0.19	21.8±0.77
	p-c1	Y253H	1100±264	16844±1118	19.5±0.69	19.2±1.10
		E255V	1690±314	2259±364	24.8±1.00	29.0±1.70
		T315I	>128000	>273000	46.9±0.85	28.6±0.74
	p-nc2	F382Y	34±6	165±33	56.0±0.55	6.75±0.19
dasatinib	WT		2.02±1.87	4.5±1.13	10.8±0.19	21.8±0.77
	p-c1	T315I	>2560	13896±914	46.9±0.85	28.6±0.74
	p-nc2	M318I	40±15	30±5	35.4±0.42	2.98±0.11
		Y320D	60±23	22±8	119±7.8	76.1±6.90
ponatinib	WT		0.22±0.64	0.55±0.303	10.8±0.19	21.8±0.77
	p-nc2	L248M	18±27	1.96±0.62	205±4.2	35.3±1.40
	(from T315)	Y253C	0.38±1.04	2.21±0.28	54.4±0.71	27.7±0.82
		V299L	13±6	7.99±3.01	95.5±0.66	54.5±0.75
	p-c1	I315M	134±9	4025±595	17.4±0.65	24.2±3.00
	(from I315)
bosutinib	WT		5.4±1.2	5.6±0.3	10.8±0.19	21.8±0.77
	p-c1	T315I	8700±202	230±25	46.9±0.85	28.6±0.74
	p-nc2	L248M	16.7±4	37±7.7	205±4.2	35.3±1.40
